# Supplementary material for: Porous Organic Frameworks Utilizing Halogen···Halogen Interactions of X4–tetra[2,3]Thienylene (X = Br, I): Guest Dynamics and Dielectric Response
Source: Chemistry. 2025 Nov 10;31(71):e02872. doi: 10.1002/chem.202502872 (PMC12734654; doi:10.1002/chem.202502872)
Supplement: Supplementary file 2 — Supporting Information [file CHEM-31-e02872-s001.zip]

Archive with 14 entries (14 files):
- I_An_100K.pdf
- I_ClBz_100K.pdf
- I_ClBz_293K.pdf
- I_host_100K.pdf
- I_Tol_100K.pdf
- I_Tol_293K.pdf
- Br_An_100K.pdf
- Br_Bz_100K.pdf
- Br_host_100K.pdf
- Br_Tol_100K.pdf
- Br_Tol_293K.pdf
- CheckCIF.pdf
- I_2Bz_100K.pdf
- I_3Bz_100K.pdf
